# Supplementary material for: Thermal physiological traits in tropical lowland amphibians: Vulnerability to climate warming and cooling
Source: PLoS One. 2019 Aug 1;14(8):e0219759. doi: 10.1371/journal.pone.0219759 (PMC6675106; doi:10.1371/journal.pone.0219759)
Supplement: S1 Appendix — (XLSX) [file pone.0219759.s011.xlsx]

## Sheet: traits.csv
species	svl_med	svl_mean	svl_se	mass_med	mass_mean	mass_se	bmi_med	bmi_mean	bmi_se	ctmax_mean	ctmax_se	ctmin_mean	ctmin_se	n_captures	Te_max	operWT	thermal_breadth	max_elev	min_elev	range	midpoint	diel_activity	microhabitat	reprod_mode	bio5_MaxT	bio6_MinT	WTw	CTw	family	height_med
Adenomera andreae	20.4	20.4074	0.345584	0.84	0.879259	0.0411062	2.04	2.08556	0.0473465	35.2481	0.430542	NA	NA	27	26.8	8.44815	NA	1520	200	1320	860	nocturnal	ground	foam_nest	31.0487	18.0619	4.19942	NA	Leptodactylidae	0
Allobates conspicuus	17.2	17.2	NA	0.5	0.5	NA	1.69	1.69	NA	34.1	NA	13.2	NA	1	26.8	7.3	20.9	450	200	250	325	diurnal	ground	lentic	31.0487	18.0619	3.05127	4.86192	Dendrobatidae	10
Allobates femoralis	22.1	22.1	NA	1.2	1.2	NA	2.46	2.46	NA	39.6	NA	NA	NA	1	26.8	12.8	NA	1190	200	990	695	diurnal	ground	lentic	31.0487	18.0619	8.55127	NA	Dendrobatidae	0
Allobates trilineatus	15.8	14.58	0.983056	0.28	0.252	0.0257682	1.2	1.184	0.047392	33.1333	1.11375	12.7667	0.375648	7	26.8	6.33333	20.3667	450	200	250	325	diurnal	ground	lentic	31.0487	18.0619	2.0846	5.29525	Dendrobatidae	0
Amazophrynella javierbustamantei	15.75	15.45	1.40446	0.265	0.311667	0.081789	1.14	1.17	0.149666	32.05	0.51559	13.4667	0.338296	6	26.8	5.25	18.5833	300	200	100	250	diurnal	ground	lentic	31.0487	18.0619	1.00127	4.59525	Bufonidae	20
Ameerega hahneli	19.75	19.5429	0.416647	0.61	0.672857	0.0442077	1.68	1.74143	0.074582	37.0615	0.431684	12.9625	0.612354	14	26.8	10.2615	24.099	450	200	250	325	diurnal	ground	lentic	31.0487	18.0619	6.01281	5.09942	Dendrobatidae	30
Ameerega trivittata	36.9	36.9	0.2	4.2	4.2	0.4	3.09	3.09	0.33	37.95	0.75	9.95	1.75	2	26.8	11.15	28	500	200	300	350	diurnal	ground	lentic	31.0487	18.0619	6.90127	8.11192	Dendrobatidae	30
Chiasmocleis bassleri	15.5	15.5	NA	0.27	0.27	NA	1.12	1.12	NA	37.2	NA	NA	NA	1	26.8	10.4	NA	530	200	330	365	nocturnal	ground	lentic	31.0487	18.0619	6.15127	NA	Microhylidae	0
Chiasmocleis royi	17.1	17.3522	0.700448	0.43	0.495652	0.0684204	1.47	1.49391	0.0626135	37.8696	0.246031	11.55	1.05	23	26.8	11.0696	26.3045	530	200	330	365	nocturnal	ground	lentic	31.0487	18.0619	6.82084	6.51192	Microhylidae	0
Ctenophryne geayi	34.9	32.7056	2.45491	4.35	5.44889	1.08425	3.78	3.85667	0.388461	38.3222	0.290431	10.0125	0.236369	18	26.8	11.5222	28.3097	600	200	400	400	nocturnal	ground	lentic	31.0487	18.0619	7.27349	8.04942	Microhylidae	0
Dendropsophus koechlini	21.95	21.5833	1.28748	0.8	0.825	0.149839	1.74	1.665	0.141604	38.65	0.266771	7.85	0.510718	6	26.8	11.85	30.8	400	200	200	300	nocturnal	understory	lentic	31.0487	18.0619	7.60127	10.2119	Hylidae	90
Dendropsophus leucophyllatus	31.8	31.8	NA	1.5	1.5	NA	1.48	1.48	NA	39.6	NA	8.4	NA	1	26.8	12.8	31.2	537	200	337	368.5	nocturnal	understory	lentic	31.0487	18.0619	8.55127	9.66192	Hylidae	120
Dendropsophus minutus	16.3	16.325	0.162687	0.4	0.371	0.0102058	1.45	1.4	0.0472563	34.07	0.300184	10.05	0.670199	25	26.8	7.27	24.02	1050	200	850	625	nocturnal	understory	lentic	31.0487	18.0619	3.02127	8.01192	Hylidae	30
Dendropsophus kamagarini	20.9	21.76	1.41584	0.5	0.852	0.238021	1.33	1.646	0.276362	36.8	0.752994	7.83333	0.0666667	5	26.8	10	28.9667	1200	200	1000	700	nocturnal	understory	lentic	31.0487	18.0619	5.75127	10.2286	Hylidae	105
Dendropsophus schubarti	19.6	18.68	1.28351	0.46	0.448	0.063671	1.21	1.248	0.0489285	36.04	1.63939	NA	NA	5	26.8	9.24	NA	400	200	200	300	nocturnal	understory	lentic	31.0487	18.0619	4.99127	NA	Hylidae	45
Dendropsophus triangulum	25.1	26.2667	1.26798	1.16	1.16	0.21	1.51	1.24	0.652099	37.3333	1.12002	NA	NA	3	26.8	10.5333	NA	800	200	600	500	nocturnal	understory	lentic	31.0487	18.0619	6.2846	NA	Hylidae	40
Edalorhina perezi	29.8	30.5933	0.788396	2.4	2.55	0.169944	2.65	2.69267	0.0819493	38.0467	0.437837	9.51	0.614898	15	26.8	11.2467	28.5114	300	200	100	250	diurnal_nocturnal	ground	lentic	31.0487	18.0619	6.99794	8.55192	Leptodactylidae	0
Elachistocleis muiraquitan	37.3	37.8333	0.688799	5.3	5.1	0.416333	3.71	3.55333	0.208673	39.8333	0.272845	7.33333	0.120185	3	26.8	13.0333	32.5	450	200	250	325	nocturnal	ground	lentic	31.0487	18.0619	8.7846	10.7286	Microhylidae	0
Engystomops freibergi	25.3	26.4571	2.21326	1.6	2.41429	0.635246	3	3.07	0.312006	36.4143	0.672036	11.2	0.641872	8	26.8	9.61429	25.2143	534	200	334	367	nocturnal	ground	lentic	31.0487	18.0619	5.36556	6.86192	Leptodactylidae	0
Hamptophryne boliviana	24.2	26.0469	1.19852	1.27	2.07656	0.303429	2.26	2.51406	0.139071	38.2062	0.14417	11.92	0.586003	32	26.8	11.4062	26.3252	530	200	330	365	nocturnal	ground	lentic	31.0487	18.0619	7.15752	6.14192	Microhylidae	0
Boana cinerascens	34.65	34.65	4.05	2.35	2.35	0.75	1.89	1.89	0.18	38.55	0.45	8.25	1.25	2	26.8	11.75	30.3	500	200	300	350	nocturnal	understory	lentic	31.0487	18.0619	7.50127	9.81192	Hylidae	60
Boana geographica	39.3	39.775	1.00031	3	2.9	0.212132	1.855	1.8325	0.111458	37.425	0.246221	8.3	0.385141	4	26.8	10.625	29.125	740	200	540	470	nocturnal	understory	lentic	31.0487	18.0619	6.37627	9.76192	Hylidae	90
Boana lanciformis	51	51	NA	7.5	7.5	NA	2.88	2.88	NA	40.7	NA	4.9	NA	1	26.8	13.9	35.8	1230	200	1030	715	nocturnal	understory	lentic	31.0487	18.0619	9.65127	13.1619	Hylidae	60
Boana sp. G	28.85	27.4333	2.57471	1.15	1.11333	0.22281	1.385	1.39833	0.0570623	36.9167	0.91703	10.5	1.27475	7	26.8	10.1167	26.64	930	200	730	565	nocturnal	understory	lentic	31.0487	18.0619	5.86794	7.56192	Hylidae	50
Boana punctata	35.7	35.7	2.1	2.15	2.15	0.95	1.615	1.615	0.555	39.3	1.2	NA	NA	2	26.8	12.5	NA	620	200	420	410	nocturnal	understory	lentic	31.0487	18.0619	8.25127	NA	Hylidae	30
Leptodactylus bolivianus	33.75	35.325	2.52566	3.5	3.375	0.543714	2.565	2.6725	0.274055	36.45	0.98192	14.95	0.95	4	26.8	9.65	21.8833	300	200	100	250	nocturnal	ground	lentic	31.0487	18.0619	5.40127	3.11192	Leptodactylidae	0
Leptodactylus didymus	33.3	33.3	NA	1.7	1.7	NA	1.53	1.53	NA	36	NA	NA	NA	1	26.8	9.2	NA	570	200	370	385	nocturnal	ground	lentic	31.0487	18.0619	4.95127	NA	Leptodactylidae	0
Leptodactylus leptodactyloides	27.9	29.425	6.39888	2.85	3.9	2.01949	2.92	3.1925	0.645696	37.4333	0.2848	11.75	0.25	4	26.8	10.6333	25.6833	700	200	500	450	nocturnal	ground	lentic	31.0487	18.0619	6.3846	6.31192	Leptodactylidae	0
Leptodactylus petersii	28.1	27.9143	0.962741	2.2	2.32286	0.322414	2.85	2.88714	0.211454	37.6857	0.569222	10.7	NA	7	26.8	10.8857	26.9857	400	200	200	300	nocturnal	ground	lentic	31.0487	18.0619	6.63698	7.36192	Leptodactylidae	0
Lithodytes lineatus	47.5	47.5	NA	10.8	10.8	NA	4.79	4.79	NA	38.2	NA	11.3	NA	1	26.8	11.4	26.9	538	200	338	369	nocturnal	ground	lentic	31.0487	18.0619	7.15127	6.76192	Leptodactylidae	0
Noblella myrmecoides	11	10.1667	0.456435	0.1	0.107778	0.0134141	0.99	0.903333	0.0945016	30.8556	0.383374	11.7	0.41833	9	26.8	4.05556	19.1556	1138	200	938	669	nocturnal	ground	direct_development	31.0487	18.0619	-0.193174	6.36192	Strabomantidae	0
Oreobates cruralis	24.05	23.525	1.00849	1.17	1.1425	0.13681	2.01	2.0025	0.101396	34.9875	0.534335	15.2	NA	8	26.8	8.1875	19.7875	400	200	200	300	nocturnal	ground	direct_development	31.0487	18.0619	3.93877	2.86192	Strabomantidae	0
Oreobates quixensis	45	45.4	2.66333	6.9	8.82333	2.03941	4.1	4.17	0.529434	37.7333	0.733333	10.5333	0.533333	3	26.8	10.9333	27.2	500	200	300	350	nocturnal	ground	direct_development	31.0487	18.0619	6.6846	7.52858	Strabomantidae	10
Osteocephalus buckleyi	34	34	NA	2.1	2.1	NA	1.82	1.82	NA	38.3	NA	9.8	NA	1	26.8	11.5	28.5	600	200	400	400	nocturnal	understory	lotic	31.0487	18.0619	7.25127	8.26192	Hylidae	80
Phyllomedusa camba	21.7	21.7	NA	0.7	0.7	NA	1.49	1.49	NA	40.3	NA	NA	NA	1	26.8	13.5	NA	537	200	337	368.5	nocturnal	mid-canopy	lentic	31.0487	18.0619	9.25127	NA	Hylidae	60
Phyllomedusa vaillantii	29.9	30.3833	1.22567	1.5	1.68333	0.153659	1.81	1.82	0.110061	39.4333	0.312694	7.52	0.635138	6	26.8	12.6333	31.9133	720	200	520	460	nocturnal	mid-canopy	lentic	31.0487	18.0619	8.3846	10.5419	Hylidae	40
Pristimantis buccinator	22.3	24.4571	2.79812	0.63	1.24286	0.589732	1.52	1.64714	0.331114	32.3	1.03376	12.7	0.866025	7	26.8	5.5	19.6	650	200	450	425	crepuscular	understory	direct_development	31.0487	18.0619	1.25127	5.36192	Strabomantidae	20
Pristimantis carvalhoi	14.85	16.2875	1.3298	0.265	0.38375	0.0847251	1.285	1.2975	0.0987557	31.525	0.520559	13.8	0.870057	8	26.8	4.725	17.725	1100	200	900	650	nocturnal	understory	direct_development	31.0487	18.0619	0.47627	4.26192	Strabomantidae	30
Pristimantis fenestratus	33.4	34.8333	2.39049	2.5	2.8	0.458258	2.24	2.27	0.051316	33.4333	1.82787	NA	NA	3	26.8	6.63333	NA	1115	200	915	657.5	nocturnal	ground	direct_development	31.0487	18.0619	2.3846	NA	Strabomantidae	10
Pristimantis ockendeni	24.45	24.025	1.66388	0.95	1.0375	0.185104	1.69	1.7	0.105119	29.9875	0.349713	8.25714	0.104328	8	26.8	3.1875	21.7304	1200	200	1000	700	nocturnal	understory	direct_development	31.0487	18.0619	-1.06123	9.80477	Strabomantidae	50
Pristimantis reichlei	25.8	25.6703	0.683019	1.3	1.35028	0.100888	1.975	1.95167	0.0671772	32.7897	0.301499	11.7625	0.806433	39	26.8	5.98974	21.0272	1200	200	1000	700	nocturnal	understory	direct_development	31.0487	18.0619	1.74101	6.29942	Strabomantidae	30
Pristimantis toftae	19.9	20.7294	1.14727	0.545	0.705	0.109099	1.41	1.4625	0.109873	31.6588	0.584296	13.9667	0.533333	17	26.8	4.85882	17.6922	1742	200	1542	971	nocturnal	understory	direct_development	31.0487	18.0619	0.610094	4.09525	Strabomantidae	20
Ranitomeya sirensis	15.7	16.2	0.655744	0.46	0.463333	0.0202759	1.81	1.77	0.072111	38.0333	0.366667	NA	NA	3	26.8	11.2333	NA	1460	200	1260	830	nocturnal	understory	phytotelm	31.0487	18.0619	6.9846	NA	Dendrobatidae	100
Rhinella margaritifera	44.3	40.3444	3.17337	6.9	5.9	1.36735	3.71	3.30875	0.396491	36.8444	0.673323	7.85	0.45	9	26.8	10.0444	28.9875	1700	200	1500	950	nocturnal	ground	lentic	31.0487	18.0619	5.79571	10.2119	Bufonidae	20
Rhinella marina	49	49	NA	8.6	8.6	NA	3.58	3.58	NA	42.6	NA	10.8	NA	1	26.8	15.8	31.8	1100	200	900	650	nocturnal	ground	lentic	31.0487	18.0619	11.5513	7.26192	Bufonidae	0
Scarthyla goinorum	19.7	19.8143	0.903809	0.45	0.452857	0.0650536	1.16	1.10714	0.0614784	35.9	0.411154	12.7	NA	7	26.8	9.1	23.2	400	200	200	300	diurnal_nocturnal	understory	lentic	31.0487	18.0619	4.85127	5.36192	Hylidae	40
Scinax ictericus	28.2	27.4083	1.09665	1.35	1.2425	0.122593	1.695	1.60917	0.0867813	38.6833	0.85003	11.2	0.488194	12	26.8	11.8833	27.4833	522	200	322	361	nocturnal	understory	lentic	31.0487	18.0619	7.6346	6.86192	Hylidae	80
Scinax ruber	35.6	35.6	4.9	3.15	3.15	0.95	2.415	2.415	0.085	40.25	0.15	NA	NA	3	26.8	13.45	NA	1520	200	1320	860	nocturnal	understory	lentic	31.0487	18.0619	9.20127	NA	Hylidae	70
Sphaenorhynchus lacteus	42	42	NA	1.9	1.9	NA	1.08	1.08	NA	39.9	NA	NA	NA	1	26.8	13.1	NA	400	200	200	300	nocturnal	understory	lentic	31.0487	18.0619	8.85127	NA	Hylidae	10
Trachycephalus typhonius	32.55	32.55	1.85	1.75	1.75	0.25	1.64	1.64	0.05	40.45	0.75	NA	NA	2	26.8	13.65	NA	400	200	200	300	nocturnal	mid-canopy	lentic	31.0487	18.0619	9.40127	NA	Hylidae	100
